# Supplementary material for: Predictive Value of Hepatitis B Core-Related Antigen for Multiple Recurrence Outcomes After Treatment Cessation in Chronic Hepatitis B: A Meta-Analysis Study
Source: Viruses. 2025 Jun 30;17(7):929. doi: 10.3390/v17070929 (PMC12299212; doi:10.3390/v17070929)
Supplement: Supplementary file 1 [file viruses-17-00929-s001.zip]

Archive with 5 entries (5 files):
- FS1.jpg
- FS2.jpg
- Table S1.pdf
- Table S2.pdf
- Table S3.pdf
